# Supplementary material for: Fact boxes that inform individual decisions may contribute to a more positive evaluation of COVID-19 vaccinations at the population level
Source: PLoS One. 2022 Sep 12;17(9):e0274186. doi: 10.1371/journal.pone.0274186 (PMC9467356; doi:10.1371/journal.pone.0274186)
Supplement: S6 File — (SPS) [file pone.0274186.s022.sps]

* Encoding: UTF-8.


RECODE diseaserisk_relation (SYSMIS=SYSMIS) (0.88 thru 0.98=1) (ELSE=0) INTO ve_correct_8898.
EXECUTE.

COMPUTE sum_trackknowledge=SUM(ve_correct_8898, corr_ratio_head,corr_safety_3,corr_safety_4,corr_uncertainty_1,corr_uncertainty_2,corr_uncertainty_3,corr_uncertainty_4).
EXECUTE.


/*DATEI VON KW53

SPLIT FILE OFF.
WEIGHT BY GewDE210104.
FREQUENCIES VARIABLES=ve_correct_8898
  /STATISTICS=SEMEAN
  /ORDER=ANALYSIS.

WEIGHT BY GewDE210104.
SORT CASES  BY F63.
SPLIT FILE LAYERED BY F63.
DESCRIPTIVES VARIABLES=sum_trackknowledge
  /STATISTICS=MEAN SEMEAN.

USE ALL.
WEIGHT BY uniqueweight.
COMPUTE filter_$=(Impfmodul=1 or (Impfmodul=4)).
VARIABLE LABELS filter_$ 'Impfmodul>0'.
VALUE LABELS filter_$ 0 'Not Selected' 1 'Selected'.
FORMATS filter_$ (f1.0).
FILTER BY filter_$.
EXECUTE.
WEIGHT BY uniqueweight.
SORT CASES  BY F63.
SPLIT FILE LAYERED BY F63.
DESCRIPTIVES VARIABLES=sum_trackknowledge
  /STATISTICS=MEAN SEMEAN.


RECODE F63 (4=1) (SYSMIS=SYSMIS) (ELSE=0) INTO v_defnot.
RECODE F63 (3=1) (SYSMIS=SYSMIS) (ELSE=0) INTO v_ratnot.
RECODE F63 (5=1) (SYSMIS=SYSMIS) (ELSE=0) INTO v_undec.
RECODE F63 (2=1) (SYSMIS=SYSMIS) (ELSE=0) INTO v_ratyes.
RECODE F63 (1=1) (SYSMIS=SYSMIS) (ELSE=0) INTO v_defyes.
EXECUTE.
WEIGHT BY uniqueweight.
FREQUENCIES VARIABLES=v_defnot v_ratnot v_undec v_ratyes v_defyes
  /STATISTICS=SEMEAN MEDIAN
  /ORDER=ANALYSIS.

RECODE F63 (4=1) (SYSMIS=SYSMIS) (ELSE=0) INTO v_defnot.
RECODE F63 (3=1) (SYSMIS=SYSMIS) (ELSE=0) INTO v_ratnot.
RECODE F63 (5=1) (SYSMIS=SYSMIS) (ELSE=0) INTO v_undec.
RECODE F63 (2=1) (SYSMIS=SYSMIS) (ELSE=0) INTO v_ratyes.
RECODE F63 (1=1) (SYSMIS=SYSMIS) (ELSE=0) INTO v_defyes.
RECODE F63 (6=1) (SYSMIS=SYSMIS) (ELSE=0) INTO v_already.
EXECUTE.
WEIGHT BY uniqueweight.
FREQUENCIES VARIABLES=v_defnot v_ratnot v_undec v_ratyes v_defyes v_already
  /STATISTICS=SEMEAN MEDIAN
  /ORDER=ANALYSIS.

RECODE F63 (4=1) (SYSMIS=SYSMIS) (ELSE=0) INTO v_defnot.
RECODE F63 (3=1) (SYSMIS=SYSMIS) (ELSE=0) INTO v_ratnot.
RECODE F63 (5=1) (SYSMIS=SYSMIS) (ELSE=0) INTO v_undec.
RECODE F63 (2=1) (SYSMIS=SYSMIS) (ELSE=0) INTO v_ratyes.
RECODE F63 (1=1) (SYSMIS=SYSMIS) (ELSE=0) INTO v_defyes.
RECODE F63 (6=1) (SYSMIS=SYSMIS) (ELSE=0) INTO v_already.
EXECUTE.
WEIGHT BY uniqueweight.
FREQUENCIES VARIABLES=v_defnot v_ratnot v_undec v_ratyes v_defyes v_already
  /STATISTICS=SEMEAN MEDIAN
  /ORDER=ANALYSIS.


CROSSTABS
/TABLES= vacc_int_ord BY ve_correct_8898
/FORMAT=AVALUE TABLES
/STATISTICS=CHISQ CC PHI
/CELLS=COUNT ROW.


SPLIT FILE OFF.
WEIGHT BY GewDE210104.
NONPAR CORR
  /VARIABLES=sum_trackknowledge v_intent
  /PRINT=SPEARMAN TWOTAIL NOSIG
  /MISSING=PAIRWISE.


RECODE F63 (1 thru 2=1) (3 thru 6 = 0) INTO intention.
EXECUTE.

RECODE F63 (SYSMIS=SYSMIS) (5=3) (1=5) (2=4) (3=2) (4=1) (6=6) (ELSE=SYSMIS) INTO int_behav_ord.


USE ALL.

WEIGHT BY uniqueweight.

NONPAR CORR
  /VARIABLES=messung_t int_behav_ord
  /PRINT=SPEARMAN TWOTAIL NOSIG
  /MISSING=PAIRWISE.

RECODE F63 (SYSMIS=SYSMIS) (2=1) (ELSE=0) INTO probablyyes.
EXECUTE.

LOGISTIC REGRESSION VARIABLES intention_defprob
  /METHOD=ENTER messung_t 
  /CRITERIA=PIN(.05) POUT(.10) ITERATE(20) CUT(.5).


LOGISTIC REGRESSION VARIABLES probablyyes
  /METHOD=ENTER messung_t 
  /CRITERIA=PIN(.05) POUT(.10) ITERATE(20) CUT(.5).


RECODE F63 (SYSMIS=SYSMIS) (5=1) (ELSE=0) INTO undecideds.
EXECUTE.


LOGISTIC REGRESSION VARIABLES undecideds
  /METHOD=ENTER messung_t 
  /CRITERIA=PIN(.05) POUT(.10) ITERATE(20) CUT(.5).


RECODE F63 (SYSMIS=SYSMIS) (3 thru 4=1) (ELSE=0) INTO opponents.
EXECUTE.


USE ALL.
COMPUTE filter_$=(messung_t<2).
VARIABLE LABELS filter_$ 'messung_t<2 (FILTER)'.
VALUE LABELS filter_$ 0 'Not Selected' 1 'Selected'.
FORMATS filter_$ (f1.0).
FILTER BY filter_$.
EXECUTE.


LOGISTIC REGRESSION VARIABLES opponents
  /METHOD=ENTER messung_t 
  /CRITERIA=PIN(.05) POUT(.10) ITERATE(20) CUT(.5).


USE ALL.
COMPUTE filter_$=(messung_t>1).
VARIABLE LABELS filter_$ 'messung_t>1 (FILTER)'.
VALUE LABELS filter_$ 0 'Not Selected' 1 'Selected'.
FORMATS filter_$ (f1.0).
FILTER BY filter_$.
EXECUTE.


LOGISTIC REGRESSION VARIABLES opponents
  /METHOD=ENTER messung_t 
  /CRITERIA=PIN(.05) POUT(.10) ITERATE(20) CUT(.5).


USE ALL.

RECODE F63 (SYSMIS=SYSMIS) (3=1) (ELSE=0) INTO probablynot.
EXECUTE.

RECODE F63 (SYSMIS=SYSMIS) (4=1) (ELSE=0) INTO definitelynot.
EXECUTE.


USE ALL.
COMPUTE filter_$=(messung_t<2).
VARIABLE LABELS filter_$ 'messung_t<2 (FILTER)'.
VALUE LABELS filter_$ 0 'Not Selected' 1 'Selected'.
FORMATS filter_$ (f1.0).
FILTER BY filter_$.
EXECUTE.


LOGISTIC REGRESSION VARIABLES probablynot
  /METHOD=ENTER messung_t 
  /CRITERIA=PIN(.05) POUT(.10) ITERATE(20) CUT(.5).


LOGISTIC REGRESSION VARIABLES definitelynot
  /METHOD=ENTER messung_t 
  /CRITERIA=PIN(.05) POUT(.10) ITERATE(20) CUT(.5).


WEIGHT BY uniqueweight.

REGRESSION
  /MISSING LISTWISE
  /STATISTICS COEFF OUTS R ANOVA
  /CRITERIA=PIN(.05) POUT(.10)
  /NOORIGIN 
  /DEPENDENT sum_trackknowledge
  /METHOD=ENTER assessment.


RECODE S5 (SYSMIS=SYSMIS) (6=1) (1=1) (3=1) (4=0) (ELSE=SYSMIS) INTO noabitur.


SORT CASES  BY noabitur.
SPLIT FILE LAYERED BY noabitur.

REGRESSION
  /MISSING LISTWISE
  /STATISTICS COEFF OUTS R ANOVA
  /CRITERIA=PIN(.05) POUT(.10)
  /NOORIGIN 
  /DEPENDENT sum_trackknowledge
  /METHOD=ENTER assessment.
