# Supplementary material for: Fact boxes that inform individual decisions may contribute to a more positive evaluation of COVID-19 vaccinations at the population level
Source: PLoS One. 2022 Sep 12;17(9):e0274186. doi: 10.1371/journal.pone.0274186 (PMC9467356; doi:10.1371/journal.pone.0274186)
Supplement: S7 File — (SPS) [file pone.0274186.s023.sps]

* Encoding: UTF-8.
/* ---------SPSS Syntax Submission COVID-19 vaccination information with fact boxes Study 3------------


/* VARIABLE and SUPPORT VARIABLE GENERATION 

RECODE impfintention_pre (1=1) (4=2) (5=3) (6=4) (7=5).
RECODE Q8.1 (4=2) (5=3) (6=4) (7=5).
SORT CASES  BY conditions.
SPLIT FILE LAYERED BY conditions.
FREQUENCIES VARIABLES=impfintention_pre Q8.1
  /STATISTICS=SEMEAN
  /ORDER=ANALYSIS.
FREQUENCIES VARIABLES=Q7.2_1 Q7.2_2 Q7.2_3 Q7.2_4 Q7.2_5 Q7.2_6
  /STATISTICS=SEMEAN
  /ORDER=ANALYSIS.
FREQUENCIES VARIABLES=cov_rp_acc_pre flu_rp_acc_pre cov_rp_acc_post flu_rp_acc_post
  /STATISTICS=SEMEAN CI(95)
  /ORDER=ANALYSIS.


/*COVID getting and spreading


GLM Q62 Q133 BY factboxconditions
  /WSFACTOR=Time 2 Polynomial 
  /METHOD=SSTYPE(3)
  /PLOT=PROFILE(Time*factboxconditions) TYPE=LINE ERRORBAR=CI MEANREFERENCE=NO YAXIS=AUTO
  /PRINT=DESCRIPTIVE ETASQ 
  /CRITERIA=ALPHA(.05)
  /WSDESIGN=Time 
  /DESIGN=factboxconditions.

GLM fear1_1 Q131_1 BY factboxconditions
  /WSFACTOR=Time 2 Polynomial 
  /CONTRAST(factboxconditions)=Repeated
  /METHOD=SSTYPE(3)
  /PLOT=PROFILE(Time*factboxconditions) TYPE=LINE ERRORBAR=CI MEANREFERENCE=NO YAXIS=AUTO
  /PRINT=DESCRIPTIVE ETASQ 
  /CRITERIA=ALPHA(.05)
  /WSDESIGN=Time 
  /DESIGN=factboxconditions.

GLM fear2_1 Q132_1 BY factboxconditions
  /WSFACTOR=Time 2 Polynomial 
  /METHOD=SSTYPE(3)
  /PLOT=PROFILE(Time*factboxconditions) TYPE=LINE ERRORBAR=CI MEANREFERENCE=NO YAXIS=AUTO
  /PRINT=DESCRIPTIVE ETASQ 
  /CRITERIA=ALPHA(.05)
  /WSDESIGN=Time 
  /DESIGN=factboxconditions.

/* COVID severeness

GLM Q3.4_1 Q135_1 BY factboxconditions
  /WSFACTOR=Time 2 Polynomial 
  /CONTRAST(factboxconditions)=Repeated
  /METHOD=SSTYPE(3)
  /PLOT=PROFILE(Time*factboxconditions) TYPE=LINE ERRORBAR=CI MEANREFERENCE=NO YAXIS=AUTO
  /PRINT=DESCRIPTIVE ETASQ 
  /CRITERIA=ALPHA(.05)
  /WSDESIGN=Time 
  /DESIGN=factboxconditions.

/* COVID risk perception numeric

  GLM cov_rp_acc_pre cov_rp_acc_post BY factboxconditions
  /WSFACTOR=Time 2 Polynomial 
  /METHOD=SSTYPE(3)
  /PLOT=PROFILE(Time*factboxconditions) TYPE=LINE ERRORBAR=CI MEANREFERENCE=NO YAXIS=AUTO
  /PRINT=DESCRIPTIVE ETASQ 
  /CRITERIA=ALPHA(.05)
  /WSDESIGN=Time 
  /DESIGN=factboxconditions.

NPAR TESTS
  /MCNEMAR=cov_rp_acc_pre WITH cov_rp_acc_post (PAIRED)
  /MISSING ANALYSIS.

GLM Q170_4 Q8.2_4 BY factboxconditions
  /WSFACTOR=Time 2 Polynomial 
  /METHOD=SSTYPE(3)
  /PLOT=PROFILE(Time*factboxconditions) TYPE=LINE ERRORBAR=CI MEANREFERENCE=NO YAXIS=AUTO
  /PRINT=DESCRIPTIVE ETASQ 
  /CRITERIA=ALPHA(.05)
  /WSDESIGN=Time 
  /DESIGN=factboxconditions.

T-TEST GROUPS=factboxconditions(0 1)
  /MISSING=ANALYSIS
  /VARIABLES=between_s_compr_eval between_s_trust_eval
  /CRITERIA=CI(.95).
