# Supplementary material for: Fact boxes that inform individual decisions may contribute to a more positive evaluation of COVID-19 vaccinations at the population level
Source: PLoS One. 2022 Sep 12;17(9):e0274186. doi: 10.1371/journal.pone.0274186 (PMC9467356; doi:10.1371/journal.pone.0274186)
Supplement: S8 File — (SPS) [file pone.0274186.s024.sps]

* Encoding: UTF-8.
/* ---------SPSS Syntax Submission COVID-19 vaccination information with fact boxes Study 4------------


/* VARIABLE and SUPPORT VARIABLE GENERATION

COMPUTE uniqueweight=MEAN(GewDE210127,GewDE210203,GewDE210210).
COMPUTE diseaserisk_relation=1-((F75+1)/(F74+1)).
RECODE diseaserisk_relation (SYSMIS=SYSMIS) (0.88 thru 0.98=1) (ELSE=0) INTO ve_correct_8898.
RECODE Impfmodul (1=0) (4=0) (2=2) (5=2) (3=1) (6=1) INTO Presentationformats.
RECODE Impfmodul (1=0) (4=0) (2=2) (5=2) (3=1) (6=1) INTO presentationformat.
RECODE Impfmodul (1=SYSMIS) (4=SYSMIS) (2=2) (5=2) (3=1) (6=1) INTO factboxtype.
RECODE Impfmodul (1=0) (4=0) (2=1) (5=1) (3=1) (6=1) INTO anyfactbox.
RECODE Impfmodul (1=1) (2=1) (3=1) (4=2) (5=2) (6=2) INTO Factboxagegroup.
RECODE S1_Alter (SYSMIS=SYSMIS) (18 thru 39=1) (40 thru 59=2) (60 thru 79=3) (ELSE=SYSMIS) INTO 
    age_group.
RECODE Impfmodul (1=1) (2=1) (3=1) (4=2) (5=2) (6=2) INTO underfrom60.
RECODE F63 (SYSMIS=SYSMIS) (5=2) (1 thru 2=1) (3 thru 4=3) INTO vacc_int.
RECODE F63 (SYSMIS=SYSMIS) (5=3) (1=1) (2=2) (3=4) (4=5) (6=6) (ELSE=SYSMIS) INTO vacc_int_ord.
RECODE vacc_int_ord (1=5) (2=4) (3=3) (4=2) (5=1).
RECODE S5 (SYSMIS=SYSMIS) (6=0) (1=1) (3=2) (4=3) (ELSE=SYSMIS) INTO edu_ordered.
RECODE S5 (SYSMIS=SYSMIS) (6=1) (1=1) (3=0) (4=0) (ELSE=SYSMIS) INTO hauptnoschule.
RECODE S5 (SYSMIS=SYSMIS) (6=1) (1=1) (3=1) (4=0) (ELSE=SYSMIS) INTO noabitur.
RECODE S10 (SYSMIS=SYSMIS) (3=1) (4=1) (5=1) (9=1) (10=1) (ELSE=0) INTO dependentyoungsters.
RECODE F76b_1 (SYSMIS=SYSMIS) (-77=SYSMIS) (1=1) (ELSE=0) INTO safety_1_corr.
RECODE F76b_2 (SYSMIS=SYSMIS) (-77=SYSMIS) (1=0) (ELSE=1) INTO safety_2_corr.
RECODE F76b_3 (SYSMIS=SYSMIS) (-77=SYSMIS) (1=1) (ELSE=0) INTO uncert_1_corr.
RECODE F76b_4 (SYSMIS=SYSMIS) (-77=SYSMIS) (1=0) (ELSE=1) INTO uncert_2_corr.
RECODE F76b_5 (SYSMIS=SYSMIS) (-77=SYSMIS) (1=1) (ELSE=0) INTO effic_corr.
COMPUTE av_knowledge=(safety_1_corr+safety_2_corr+uncert_1_corr+uncert_2_corr+effic_corr)/5.
COMPUTE d_vacc_eval=F71b - F71a.
COMPUTE ratio_vacc_eval=(F71b+1) / (F71a+1).
RECODE d_vacc_eval (SYSMIS=SYSMIS) (0=0) (ELSE=1) INTO anychangers.
RECODE d_vacc_eval (SYSMIS=SYSMIS) (1 thru 10 = 1) (ELSE=0) INTO poschangers.
RECODE d_vacc_eval (SYSMIS=SYSMIS) (-10 thru -1 = 1) (ELSE=0) INTO negchangers.
RECODE device (0=1) (SYSMIS=SYSMIS) (ELSE=0) INTO device_dummy_desktop.
RECODE device (SYSMIS=SYSMIS) (1=1) (ELSE=0) INTO device_dummy_smartphone.
RECODE device (SYSMIS=SYSMIS) (2=1) (ELSE=0) INTO device_dummy_tablet.
RECODE F63 (SYSMIS=SYSMIS) (1=1) (ELSE=0) INTO impfer.
RECODE F63 (SYSMIS=SYSMIS) (4=1) (ELSE=0) INTO impfgegner.
RECODE F63 (SYSMIS=SYSMIS) (5=1) (2 thru 3=1) (ELSE=0) INTO unentschiedene.
RECODE Timestamp_Treatment (0 thru 1057=Copy) (ELSE=SYSMIS) INTO studytime.
RECODE F72 (SYSMIS=SYSMIS) (4.5 thru 9.5=1) (ELSE=0) INTO corr_safety_head_non.
RECODE F73 (SYSMIS=SYSMIS) (11 thru 52.5=1) (ELSE=0) INTO corr_safety_head_vacc.
RECODE F76_3 (SYSMIS=SYSMIS) (0=1) (ELSE=0) INTO corr_safety_3.
RECODE F76_4 (SYSMIS=SYSMIS) (1=1) (ELSE=0) INTO corr_safety_4.
RECODE F77_1 (SYSMIS=SYSMIS) (0=1) (ELSE=0) INTO corr_uncertainty_1.
RECODE F77_2 (SYSMIS=SYSMIS) (0=1) (ELSE=0) INTO corr_uncertainty_2.
RECODE F77_3 (SYSMIS=SYSMIS) (0=1) (ELSE=0) INTO corr_uncertainty_3.
RECODE F77_4 (SYSMIS=SYSMIS) (1=1) (ELSE=0) INTO corr_uncertainty_4.
COMPUTE ratio_head_vaccpernon=(F73 + 1)  /  (F72 + 1).
EXECUTE.

Correct:
Verhältnis der kopfschmerzen
11 / 28.5 = 2,59fach +- (0,5*0,5 =25%) = range: 1.9425 - 3.2375
jeweils +1 in Nenner und Zähler

RECODE ratio_head_vaccpernon (SYSMIS=SYSMIS) (1.9425 thru 3.2375=1) (ELSE=0) INTO corr_ratio_head.
COMPUTE sum_trackknowledge=SUM(ve_correct_8898, corr_ratio_head,corr_safety_3,corr_safety_4,corr_uncertainty_1,corr_uncertainty_2,corr_uncertainty_3,corr_uncertainty_4).
RECODE edu_ordered (SYSMIS=SYSMIS) (3=0) (0 thru 2=1) INTO withoutabitur.
RECODE HHNE (SYSMIS=SYSMIS) (1 thru 6=1) (7 thru 11=0) (ELSE=SYSMIS) INTO medianpoorer.
RECODE HHNE (SYSMIS=SYSMIS) (1 thru 5=1) (6 thru 11=0) (ELSE=SYSMIS) INTO belowincomemedian.
RECODE HHNE (1=250) (2=750) (3=1250) (4=1750) (5=2250) (6=2750) (7=3250) (8=3750) (9=4250) 
    (10=4750) (11=5250) (ELSE=SYSMIS) INTO hhnetto.
COMPUTE hhnettoperhead=hhnetto/S6.
EXECUTE.

SPLIT FILE OFF.
USE ALL.
COMPUTE filter_$=(studytime>0 and studytime<29).
VARIABLE LABELS filter_$ 'studytime>0 (FILTER)'.
VALUE LABELS filter_$ 0 'Not Selected' 1 'Selected'.
FORMATS filter_$ (f1.0).
FILTER BY filter_$.
EXECUTE.
WEIGHT BY uniqueweight.
EXECUTE.
RECODE  filter_$ (SYSMIS=SYSMIS) (1=1) (ELSE=0) INTO quickaborters.
USE ALL.
EXECUTE.
SORT CASES  BY hauptnoschule factboxtype.


/*+++++++++++++++++++++++++++++++++++++++++++++++++++++++++++++++++++++++++++++++++++++++++++++
/* DESCRIPTIVE STATISTICS and EXPLORATIOn

SPLIT FILE OFF.
USE ALL.
COMPUTE filter_$=(studytime>0).
VARIABLE LABELS filter_$ 'studytime>0 (FILTER)'.
VALUE LABELS filter_$ 0 'Not Selected' 1 'Selected'.
FORMATS filter_$ (f1.0).
FILTER BY filter_$.
EXECUTE.
WEIGHT BY uniqueweight.
SORT CASES  BY presentationformat.
SPLIT FILE LAYERED BY presentationformat.
FREQUENCIES VARIABLES=negchangers
  /ORDER=ANALYSIS.

SORT CASES  BY presentationformat.
SPLIT FILE LAYERED BY presentationformat.
FREQUENCIES VARIABLES=poschangers
  /ORDER=ANALYSIS.

SORT CASES  BY Impfmodul.
SPLIT FILE LAYERED BY Impfmodul.
FREQUENCIES VARIABLES=safety_1_corr safety_2_corr uncert_1_corr uncert_2_corr effic_corr
  /STATISTICS=SEMEAN
  /ORDER=ANALYSIS.

SORT CASES  BY anyfactbox.
SPLIT FILE LAYERED BY anyfactbox.
FREQUENCIES VARIABLES=Timestamp_Treatment
  /STATISTICS=MEDIAN
  /ORDER=ANALYSIS.

USE ALL.
WEIGHT BY uniqueweight.
SORT CASES  BY anyfactbox.
SPLIT FILE LAYERED BY anyfactbox.
FREQUENCIES VARIABLES=ve_correct_8898 corr_ratio_head corr_safety_3 corr_safety_4 corr_uncertainty_1 
    corr_uncertainty_2 corr_uncertainty_3 corr_uncertainty_4
  /STATISTICS=SEMEAN
  /ORDER=ANALYSIS.

WEIGHT BY uniqueweight.
SORT CASES  BY factboxtype age_group.
SPLIT FILE LAYERED BY factboxtype age_group.
FREQUENCIES VARIABLES= ve_correct_8898
  /STATISTICS=SEMEAN
  /ORDER=ANALYSIS.

USE ALL.
WEIGHT BY uniqueweight.
SORT CASES  BY factboxtype abitur.
SPLIT FILE LAYERED BY factboxtype abitur.
FREQUENCIES VARIABLES= ve_correct_8898
  /STATISTICS=SEMEAN
  /ORDER=ANALYSIS.

USE ALL.
WEIGHT BY uniqueweight.
SORT CASES  BY factboxtype hhnetbelow3k.
SPLIT FILE LAYERED BY factboxtype hhnetbelow3k.
FREQUENCIES VARIABLES= ve_correct_8898
  /STATISTICS=SEMEAN
  /ORDER=ANALYSIS.

USE ALL.
WEIGHT BY uniqueweight.
SORT CASES  BY factboxtype vacc_int.
SPLIT FILE LAYERED BY factboxtype vacc_int.
FREQUENCIES VARIABLES= ve_correct_8898
  /STATISTICS=SEMEAN
  /ORDER=ANALYSIS.

WEIGHT BY uniqueweight.
SORT CASES  BY vacc_int_ord factboxtype.
SPLIT FILE LAYERED BY vacc_int_ord factboxtype.
FREQUENCIES VARIABLES=ve_correct_8898
  /STATISTICS=SEMEAN MEDIAN
  /ORDER=ANALYSIS.

USE ALL.
WEIGHT BY uniqueweight.
SORT CASES  BY anyfactbox.
SPLIT FILE LAYERED BY anyfactbox.
FREQUENCIES VARIABLES=ve_correct_8898
  /STATISTICS=SEMEAN
  /ORDER=ANALYSIS.


SPLIT FILE OFF.
USE ALL.
WEIGHT BY uniqueweight.
SORT CASES  BY withoutabitur medianpoorer Impfmodul.
SPLIT FILE LAYERED BY withoutabitur medianpoorer Impfmodul.
DESCRIPTIVES VARIABLES=studytime
  /STATISTICS=MEAN SEMEAN.

SPLIT FILE OFF.
USE ALL.
WEIGHT BY uniqueweight.
SORT CASES  BY anyfactbox.
SPLIT FILE LAYERED BY anyfactbox.
DESCRIPTIVES VARIABLES=sum_trackknowledge
  /STATISTICS=MEAN SEMEAN.

SPLIT FILE OFF.
USE ALL.
SPLIT FILE LAYERED BY hauptnoschule factboxtype.
DESCRIPTIVES VARIABLES=quickaborters
  /STATISTICS=MEAN SEMEAN.

SPLIT FILE OFF.
USE ALL.
COMPUTE filter_$=(studytime>0).
VARIABLE LABELS filter_$ 'studytime>0 (FILTER)'.
VALUE LABELS filter_$ 0 'Not Selected' 1 'Selected'.
FORMATS filter_$ (f1.0).
FILTER BY filter_$.
EXECUTE.
WEIGHT BY uniqueweight.
SORT CASES  BY anyfactbox F71a.
SPLIT FILE LAYERED BY anyfactbox F71a.
DESCRIPTIVES VARIABLES=d_vacc_eval
  /STATISTICS=MEAN SEMEAN.

SORT CASES  BY anyfactbox underfrom60 vacc_int_ord min3recalled.
SPLIT FILE LAYERED BY anyfactbox underfrom60 vacc_int_ord min3recalled.
DESCRIPTIVES VARIABLES=F71a F71b
  /STATISTICS=MEAN SEMEAN.


SPLIT FILE OFF.
USE ALL.
COMPUTE filter_$=(studytime>0 and (vacc_int_ord=2 or vacc_int_ord=3)).
VARIABLE LABELS filter_$ 'studytime>0 (FILTER)'.
VALUE LABELS filter_$ 0 'Not Selected' 1 'Selected'.
FORMATS filter_$ (f1.0).
FILTER BY filter_$.
EXECUTE.
WEIGHT BY uniqueweight.
SORT CASES  BY anyfactbox underfrom60 ve_correct_8898.
SPLIT FILE LAYERED BY anyfactbox underfrom60 ve_correct_8898.
DESCRIPTIVES VARIABLES=F71a F71b
  /STATISTICS=MEAN SEMEAN.

SPLIT FILE OFF.
USE ALL.
COMPUTE filter_$=(studytime>0 and (vacc_int_ord=2 or vacc_int_ord=3) and factboxtype = 2).
VARIABLE LABELS filter_$ 'studytime>0 (FILTER)'.
VALUE LABELS filter_$ 0 'Not Selected' 1 'Selected'.
FORMATS filter_$ (f1.0).
FILTER BY filter_$.
EXECUTE.
WEIGHT BY uniqueweight.
SORT CASES  BY anyfactbox underfrom60 ve_correct_8898.
SPLIT FILE LAYERED BY anyfactbox underfrom60 ve_correct_8898.
DESCRIPTIVES VARIABLES=F71a F71b
  /STATISTICS=MEAN SEMEAN.

SPLIT FILE OFF.
USE ALL.
EXECUTE.
COMPUTE filter_$=(presentationformat < 2 AND (vacc_int_ord = 2 or vacc_int_ord = 3)).
VARIABLE LABELS filter_$ 'VULNERABLE'.
VALUE LABELS filter_$ 0 'Not Selected' 1 'Selected'.
FORMATS filter_$ (f1.0).
FILTER BY filter_$.
EXECUTE.
SORT CASES  BY underfrom60 presentationformat.
SPLIT FILE LAYERED BY underfrom60 presentationformat.
WEIGHT BY uniqueweight.
DESCRIPTIVES VARIABLES=ve_correct_8898
  /STATISTICS=MEAN SEMEAN.

SPLIT FILE OFF.
USE ALL.
EXECUTE.
COMPUTE filter_$=(presentationformat < 2 AND (vacc_int_ord = 2 or vacc_int_ord = 3)).
VARIABLE LABELS filter_$ 'VULNERABLE'.
VALUE LABELS filter_$ 0 'Not Selected' 1 'Selected'.
FORMATS filter_$ (f1.0).
FILTER BY filter_$.
EXECUTE.
SORT CASES  BY underfrom60 presentationformat ve_correct_8898.
SPLIT FILE LAYERED BY underfrom60 presentationformat ve_correct_8898.
WEIGHT BY uniqueweight.
DESCRIPTIVES VARIABLES=F71a F71b
  /STATISTICS=MEAN SEMEAN.

USE ALL.
COMPUTE filter_$=(Impfmodul>0).
VARIABLE LABELS filter_$ 'Impfmodul>0 (FILTER)'.
VALUE LABELS filter_$ 0 'Not Selected' 1 'Selected'.
FORMATS filter_$ (f1.0).
FILTER BY filter_$.
EXECUTE.
SORT CASES  BY Impfmodul.
DESCRIPTIVES VARIABLES=S1_Alter
  /STATISTICS=MEAN STDDEV.

USE ALL.
WEIGHT BY uniqueweight.
SORT CASES  BY anyfactbox F71a underfrom60.
SPLIT FILE LAYERED BY anyfactbox F71a underfrom60.
DESCRIPTIVES VARIABLES=d_vacc_eval
  /STATISTICS=MEAN STDDEV MIN MAX.

USE ALL.
WEIGHT BY uniqueweight.
SORT CASES  BY presentationformat withoutabitur.
SPLIT FILE LAYERED BY presentationformat withoutabitur.
DESCRIPTIVES VARIABLES=av_knowledge
  /STATISTICS=MEAN SEMEAN.

USE ALL.
WEIGHT BY uniqueweight.
SORT CASES  BY underfrom60 presentationformat withoutabitur belowincomemedian.
SPLIT FILE LAYERED BY  underfrom60 presentationformat withoutabitur belowincomemedian.
DESCRIPTIVES VARIABLES=av_knowledge
  /STATISTICS=MEAN SEMEAN.

SPLIT FILE OFF.
USE ALL.
SORT CASES  BY underfrom60 vacc_int_ord.
SPLIT FILE LAYERED BY underfrom60 vacc_int_ord.
WEIGHT BY uniqueweight.
DESCRIPTIVES VARIABLES=F71a F71b
  /STATISTICS=MEAN SEMEAN.

USE ALL.
WEIGHT BY uniqueweight.
SORT CASES  BY withoutabitur medianpoorer Impfmodul.
SPLIT FILE LAYERED BY withoutabitur medianpoorer Impfmodul.
DESCRIPTIVES VARIABLES=av_knowledge
  /STATISTICS=MEAN SEMEAN.


/*DEMOGRAPHICS descriptive statistics

USE ALL.
COMPUTE filter_$=(Impfmodul>0).
VARIABLE LABELS filter_$ 'Impfmodul>0 (FILTER)'.
VALUE LABELS filter_$ 0 'Not Selected' 1 'Selected'.
FORMATS filter_$ (f1.0).
FILTER BY filter_$.
EXECUTE.
SORT CASES  BY Impfmodul.
FREQUENCIES VARIABLES=S2 S3 S4 S5 S6 HHNE GKPOL device
  /STATISTICS=SEMEAN
  /ORDER=ANALYSIS.

SORT CASES  BY Impfmodul.
SPLIT FILE LAYERED BY Impfmodul.
FREQUENCIES VARIABLES=Timestamp_Treatment Timestamp_Einführung_Treatment
  /STATISTICS=SEMEAN MEDIAN
  /ORDER=ANALYSIS.

DATASET ACTIVATE DataSet1.
SORT CASES  BY Impfmodul.
SPLIT FILE LAYERED BY Impfmodul.
DESCRIPTIVES VARIABLES=S1_Alter
  /STATISTICS=MEAN STDDEV.

/* INFERENCE STATISTICS - Regression analyses ++++++++++++

SPLIT FILE OFF.
USE ALL.
COMPUTE filter_$=(studytime>0).
VARIABLE LABELS filter_$ 'studytime>0 (FILTER)'.
VALUE LABELS filter_$ 0 'Not Selected' 1 'Selected'.
FORMATS filter_$ (f1.0).
FILTER BY filter_$.
EXECUTE.
WEIGHT BY uniqueweight.
LOGISTIC REGRESSION VARIABLES ve_correct_8898
  /METHOD=FSTEP(COND) anyfactbox underfrom60 anyfactbox*edu_ordered anyfactbox*underfrom60
  /CRITERIA=PIN(.05) POUT(.10) ITERATE(20) CUT(.5).

LOGISTIC REGRESSION VARIABLES anychangers
  /METHOD=FSTEP(COND) anyfactbox 
  /CRITERIA=PIN(.05) POUT(.10) ITERATE(20) CUT(.5).

LOGISTIC REGRESSION VARIABLES poschangers
  /METHOD=FSTEP(COND) anyfactbox 
  /CRITERIA=PIN(.05) POUT(.10) ITERATE(20) CUT(.5).

LOGISTIC REGRESSION VARIABLES min3recalled
  /METHOD=FSTEP(COND) studytime factboxtype smalldisplay underfrom60
  /CRITERIA=PIN(.05) POUT(.10) ITERATE(20) CUT(.5).

*/ fatigue

LOGISTIC REGRESSION VARIABLES safety_1_corr
  /METHOD=FSTEP(COND) anyfactbox underfrom60 anyfactbox*underfrom60
  /CRITERIA=PIN(.05) POUT(.10) ITERATE(20) CUT(.5).

LOGISTIC REGRESSION VARIABLES safety_2_corr
  /METHOD=FSTEP(COND) anyfactbox underfrom60 anyfactbox*underfrom60
  /CRITERIA=PIN(.05) POUT(.10) ITERATE(20) CUT(.5).

LOGISTIC REGRESSION VARIABLES uncert_1_corr
  /METHOD=FSTEP(COND) anyfactbox underfrom60 anyfactbox*underfrom60
  /CRITERIA=PIN(.05) POUT(.10) ITERATE(20) CUT(.5).

 LOGISTIC REGRESSION VARIABLES uncert_2_corr
  /METHOD=FSTEP(COND) anyfactbox underfrom60 anyfactbox*underfrom60
  /CRITERIA=PIN(.05) POUT(.10) ITERATE(20) CUT(.5).

LOGISTIC REGRESSION VARIABLES effic_corr
  /METHOD=FSTEP(COND) anyfactbox underfrom60 anyfactbox*underfrom60
  /CRITERIA=PIN(.05) POUT(.10) ITERATE(20) CUT(.5).

 LOGISTIC REGRESSION VARIABLES safety_1_corr
  /METHOD=FSTEP(COND) Timestamp_Treatment S1_Alter edu_ordered S2 anyfactbox
  /CRITERIA=PIN(.05) POUT(.10) ITERATE(20) CUT(.5).

  LOGISTIC REGRESSION VARIABLES safety_2_corr
  /METHOD=FSTEP(COND) Timestamp_Treatment S1_Alter edu_ordered S2 anyfactbox
  /CRITERIA=PIN(.05) POUT(.10) ITERATE(20) CUT(.5).

REGRESSION
  /MISSING LISTWISE
  /STATISTICS COEFF OUTS R ANOVA
  /CRITERIA=PIN(.05) POUT(.10)
  /NOORIGIN 
  /DEPENDENT studytime
  /METHOD=STEPWISE factboxtype device_dummy_desktop device_dummy_smartphone device_dummy_tablet vacc_int_ord.

LOGISTIC REGRESSION VARIABLES immediateskippers
  /METHOD=FSTEP(COND) factboxtype vacc_int_ord S1_Alter 
  /CRITERIA=PIN(.05) POUT(.10) ITERATE(20) CUT(.5).

/* INFERENCE STATISTICS - Variance analyses ++++++++++++

SPLIT FILE OFF.
USE ALL.
COMPUTE filter_$=(studytime>0).
VARIABLE LABELS filter_$ 'studytime>0 (FILTER)'.
VALUE LABELS filter_$ 0 'Not Selected' 1 'Selected'.
FORMATS filter_$ (f1.0).
FILTER BY filter_$.
EXECUTE.
WEIGHT BY uniqueweight.
UNIANOVA av_knowledge BY presentationformat underfrom60
  /METHOD=SSTYPE(3)
  /INTERCEPT=INCLUDE
  /PLOT=PROFILE(underfrom60*presentationformat) TYPE=LINE ERRORBAR=NO MEANREFERENCE=NO 
    YAXIS=AUTO
  /PRINT ETASQ DESCRIPTIVE
  /CRITERIA=ALPHA(.05)
  /DESIGN=presentationformat underfrom60 presentationformat*underfrom60.


SPLIT FILE OFF.
USE ALL.
COMPUTE filter_$=(studytime>0).
VARIABLE LABELS filter_$ 'studytime>0 (FILTER)'.
VALUE LABELS filter_$ 0 'Not Selected' 1 'Selected'.
FORMATS filter_$ (f1.0).
FILTER BY filter_$.
EXECUTE.
WEIGHT BY uniqueweight.
  UNIANOVA av_knowledge BY presentationformats hauptnoschule
  /METHOD=SSTYPE(3)
  /INTERCEPT=INCLUDE
  /PLOT=PROFILE(presentationformats*hauptnoschule) TYPE=LINE ERRORBAR=NO MEANREFERENCE=NO YAXIS=AUTO
  /PRINT ETASQ DESCRIPTIVE
  /CRITERIA=ALPHA(.05)
  /DESIGN=presentationformats hauptnoschule presentationformats*hauptnoschule.


SPLIT FILE OFF.
USE ALL.
COMPUTE filter_$=(studytime>0).
VARIABLE LABELS filter_$ 'studytime>0 (FILTER)'.
VALUE LABELS filter_$ 0 'Not Selected' 1 'Selected'.
FORMATS filter_$ (f1.0).
FILTER BY filter_$.
EXECUTE.
WEIGHT BY uniqueweight.
  UNIANOVA av_knowledge BY anyfactbox hauptnoschule
  /METHOD=SSTYPE(3)
  /INTERCEPT=INCLUDE
  /PLOT=PROFILE(anyfactbox*hauptnoschule) TYPE=LINE ERRORBAR=NO MEANREFERENCE=NO YAXIS=AUTO
  /PRINT ETASQ DESCRIPTIVE
  /CRITERIA=ALPHA(.05)
  /DESIGN=anyfactbox hauptnoschule anyfactbox*hauptnoschule.


UNIANOVA av_knowledge BY factboxtype hauptnoschule
  /METHOD=SSTYPE(3)
  /INTERCEPT=INCLUDE
  /PLOT=PROFILE(factboxtype*hauptnoschule) TYPE=LINE ERRORBAR=NO MEANREFERENCE=NO YAXIS=AUTO
  /PRINT ETASQ DESCRIPTIVE
  /CRITERIA=ALPHA(.05)
  /DESIGN=factboxtype hauptnoschule factboxtype*hauptnoschule.


/* low to moderate level of education vs high education

USE ALL.
WEIGHT BY uniqueweight.
UNIANOVA av_knowledge BY factboxtype withoutabitur
  /METHOD=SSTYPE(3)
  /INTERCEPT=INCLUDE
  /PLOT=PROFILE(factboxtype*withoutabitur) TYPE=LINE ERRORBAR=NO MEANREFERENCE=NO YAXIS=AUTO
  /PRINT ETASQ DESCRIPTIVE
  /CRITERIA=ALPHA(.05)
  /DESIGN=factboxtype withoutabitur factboxtype*withoutabitur.


UNIANOVA av_knowledge BY factboxtype device
  /METHOD=SSTYPE(3)
  /INTERCEPT=INCLUDE
  /PLOT=PROFILE(factboxtype*device) TYPE=LINE ERRORBAR=NO MEANREFERENCE=NO YAXIS=AUTO
  /PRINT ETASQ DESCRIPTIVE
  /CRITERIA=ALPHA(.05)
  /DESIGN=factboxtype device factboxtype*device.


UNIANOVA nochangers BY vacc_int_ord factboxtype
  /METHOD=SSTYPE(3)
  /INTERCEPT=INCLUDE
  /PLOT=PROFILE(factboxtype*vacc_int_ord) TYPE=LINE ERRORBAR=NO MEANREFERENCE=NO YAXIS=AUTO
  /PRINT ETASQ DESCRIPTIVE
  /CRITERIA=ALPHA(.05)
  /DESIGN=vacc_int_ord factboxtype vacc_int_ord*factboxtype.


GLM F71a F71b BY factboxtype underfrom60
  /WSFACTOR=time 2 Polynomial 
  /METHOD=SSTYPE(3)
  /PRINT=DESCRIPTIVE ETASQ 
  /CRITERIA=ALPHA(.05)
  /WSDESIGN=time 
  /DESIGN=factboxtype underfrom60 factboxtype*underfrom60.

GLM F71a F71b BY anyfactbox underfrom60
  /WSFACTOR=time 2 Polynomial 
  /METHOD=SSTYPE(3)
  /PRINT=DESCRIPTIVE ETASQ 
  /CRITERIA=ALPHA(.05)
  /WSDESIGN=time 
  /DESIGN=anyfactbox underfrom60 anyfactbox*underfrom60.

SORT CASES  BY underfrom60 vacc_int_ord.
SPLIT FILE LAYERED BY underfrom60 vacc_int_ord.
GLM F71a F71b BY anyfactbox
  /WSFACTOR=time 2 Polynomial 
  /METHOD=SSTYPE(3)
  /PRINT=DESCRIPTIVE ETASQ 
  /CRITERIA=ALPHA(.05)
  /WSDESIGN=time 
  /DESIGN=anyfactbox.


SORT CASES  BY vacc_int_ord underfrom60 ve_correct_8898.
SPLIT FILE LAYERED BY vacc_int_ord underfrom60 ve_correct_8898.
GLM F71a F71b BY presentationformat
  /WSFACTOR=time 2 Polynomial 
  /METHOD=SSTYPE(3)
  /PLOT=PROFILE(time*presentationformat) TYPE=LINE ERRORBAR=NO MEANREFERENCE=NO YAXIS=AUTO
  /PRINT=DESCRIPTIVE ETASQ 
  /CRITERIA=ALPHA(.05)
  /WSDESIGN=time 
  /DESIGN=presentationformat.

SORT CASES  BY vacc_int_ord underfrom60 ve_correct_8898.
SPLIT FILE LAYERED BY vacc_int_ord underfrom60 ve_correct_8898.
GLM F71a F71b BY anyfactbox
  /WSFACTOR=time 2 Polynomial 
  /METHOD=SSTYPE(3)
  /PLOT=PROFILE(time*anyfactbox) TYPE=LINE ERRORBAR=NO MEANREFERENCE=NO YAXIS=AUTO
  /PRINT=DESCRIPTIVE ETASQ 
  /CRITERIA=ALPHA(.05)
  /WSDESIGN=time 
  /DESIGN=anyfactbox.

SORT CASES  BY vacc_int_ord underfrom60 min3recalled.
SPLIT FILE LAYERED BY vacc_int_ord underfrom60 min3recalled.
GLM F71a F71b BY presentationformat
  /WSFACTOR=time 2 Polynomial 
  /METHOD=SSTYPE(3)
  /PLOT=PROFILE(time*presentationformat) TYPE=LINE ERRORBAR=NO MEANREFERENCE=NO YAXIS=AUTO
  /PRINT=DESCRIPTIVE ETASQ 
  /CRITERIA=ALPHA(.05)
  /WSDESIGN=time 
  /DESIGN=presentationformat.´

DATASET ACTIVATE DataSet1.
CROSSTABS
  /TABLES=F63 BY F66b_1
  /FORMAT=AVALUE TABLES
  /STATISTICS=CHISQ 
  /CELLS=COUNT
  /COUNT ROUND CELL.
 


SPLIT FILE OFF.
WEIGHT BY uniqueweight.

NONPAR CORR
  /VARIABLES=sum_trackknowledge vacc_int_ord
  /PRINT=SPEARMAN TWOTAIL NOSIG
  /MISSING=PAIRWISE.


DATASET ACTIVATE DataSet3.
CORRELATIONS
  /VARIABLES=sum_trackknowledge vacc_int_ord
  /PRINT=TWOTAIL NOSIG
  /MISSING=PAIRWISE.


SPLIT FILE OFF.
WEIGHT BY uniqueweight.
USE ALL.
COMPUTE filter_$=(presentationformat<2).
VARIABLE LABELS filter_$ 'presentationformat<2 (FILTER)'.
VALUE LABELS filter_$ 0 'Not Selected' 1 'Selected'.
FORMATS filter_$ (f1.0).
FILTER BY filter_$.
EXECUTE.
WEIGHT BY uniqueweight.
LOGISTIC REGRESSION VARIABLES poschangers
  /METHOD=ENTER presentationformat 
  /CRITERIA=PIN(.05) POUT(.10) ITERATE(20) CUT(.5).


SPLIT FILE OFF.
WEIGHT BY uniqueweight.
USE ALL.
COMPUTE filter_$=(presentationformat=0 or presentationformat = 2).
VARIABLE LABELS filter_$ 'presentationformat=2 (FILTER)'.
VALUE LABELS filter_$ 0 'Not Selected' 1 'Selected'.
FORMATS filter_$ (f1.0).
FILTER BY filter_$.
EXECUTE.
WEIGHT BY uniqueweight.
LOGISTIC REGRESSION VARIABLES poschangers
  /METHOD=ENTER presentationformat 
  /CRITERIA=PIN(.05) POUT(.10) ITERATE(20) CUT(.5).
